# Supplementary material for: Predicting the tensile properties of heat treated and non-heat treated LPBFed AlSi10Mg alloy using machine learning regression algorithms
Source: PLoS One. 2025 Jun 2;20(6):e0324049. doi: 10.1371/journal.pone.0324049 (PMC12129343; doi:10.1371/journal.pone.0324049)
Supplement: S1 Data — (XLSX) [file pone.0324049.s001.xlsx]

## Sheet: Ultimate Tensile strength
	Sample Designation	With Solution Heat Treatment	Without Solution Heat Treatment
		Ultimate Tensile Strength (N/mm2)	Ultimate Tensile Strength (N/mm2)
	A	342.98	331.54
	B	322.24	336.52
	C	317.5	319.08
	D	297.82	269.45
	E	291.75	283.3
	F	318.31	281.44
	G	267.38	347.6
	H	297.03	284.11
	I	322.14	330.91

## Sheet: Yield Strength
		Sample Designation	With Solution Heat Treatment	Without Solution Heat Treatment
			Yield Strength (N/mm2)	Yield Strength (N/mm2)
		A	302.39	278.03
		B	274.18	282.2
		C	294.88	276.58
		D	274.18	238.25
		E	250.88	253.06
		F	295.5	266
		G	239.69	326.86
		H	280.8	244.05
		I	258.96	290.25

## Sheet: Percentage of Elongation
		Sample Designation	With Solution Heat Treatment	Without Solution Heat Treatment
			Percentage of Elongation	Percentage of Elongation
		A	1.56	1.5
		B	2.12	0.63
		C	2.12	3.56
		D	2.44	3.94
		E	2.63	3.37
		F	2.37	3.25
		G	2.33	2.88
		H	2.69	2
		I	2.88	1.81

## Sheet: Volumetric Energy Density
	Volumetric Energy Density (J/mm3)	Without Heat Treatment (Ultimate Tensile Strength, N/mm2)	Without Heat Treatment (Yield Strength, N/mm2)	Without Heat Treatment (Percentage Elongation)	Heat Treated (Ultimate Tensile Strength, N/mm2)	Heat Treated (Yield Strength, N/mm2)	Heat Treated (Percentage Elongation)
	60.7639	331.54	278.03	1.5	342.98	302.39	1.56
	48.6111	336.52	282.2	0.63	322.24	274.18	2.12
	32.4074	319.08	276.58	3.56	317.5	294.88	2.12
	78.125	269.45	238.25	3.94	297.82	274.18	2.44
	62.5	283.3	253.06	3.37	291.75	250.88	2.63
	41.6667	281.44	266	3.25	318.31	295.5	2.37
	86.8056	347.6	326.86	2.88	267.38	239.69	2.33
	69.4444	284.11	244.05	2	297.03	280.8	2.69
	46.2963	330.91	290.25	1.81	322.14	258.96	2.88

## Sheet: Laser Power
	Laser Power (Watt)	Without Heat Treatment (Ultimate Tensile Strength, N/mm2)	Without Heat Treatment (Yield Strength, N/mm2)	Without Heat Treatment (Percentage Elongation)	Heat Treated (Ultimate Tensile Strength, N/mm2)	Heat Treated (Yield Strength, N/mm2)	Heat Treated (Percentage Elongation)
	350	331.54	278.03	1.5	342.98	302.39	1.56
	350	336.52	282.2	0.63	322.24	274.18	2.12
	350	319.08	276.58	3.56	317.5	294.88	2.12
	450	269.45	238.25	3.94	297.82	274.18	2.44
	450	283.3	253.06	3.37	291.75	250.88	2.63
	450	281.44	266	3.25	318.31	295.5	2.37
	500	347.6	326.86	2.88	267.38	239.69	2.33
	500	284.11	244.05	2	297.03	280.8	2.69
	500	330.91	290.25	1.81	322.14	258.96	2.88

## Sheet: Exposure Time
Exposure Time (μs)	Without Heat Treatment (Ultimate Tensile Strength, N/mm2)	Without Heat Treatment (Yield Strength, N/mm2)	Without Heat Treatment (Percentage Elongation)	Heat Treated (Ultimate Tensile Strength, N/mm2)	Heat Treated (Yield Strength, N/mm2)	Heat Treated (Percentage Elongation)
50	331.54	278.03	1.5	342.98	302.39	1.56
45	336.52	282.2	0.63	322.24	274.18	2.12
40	319.08	276.58	3.56	317.5	294.88	2.12
50	269.45	238.25	3.94	297.82	274.18	2.44
45	283.3	253.06	3.37	291.75	250.88	2.63
40	281.44	266	3.25	318.31	295.5	2.37
50	347.6	326.86	2.88	267.38	239.69	2.33
45	284.11	244.05	2	297.03	280.8	2.69
40	330.91	290.25	1.81	322.14	258.96	2.88

## Sheet: Hatch Distance
Hatch Distance (mm)	Without Heat Treatment (Ultimate Tensile Strength, N/mm2)	Without Heat Treatment (Yield Strength, N/mm2)	Without Heat Treatment (Percentage Elongation)	Heat Treated (Ultimate Tensile Strength, N/mm2)	Heat Treated (Yield Strength, N/mm2)	Heat Treated (Percentage Elongation)
0.08	331.54	278.03	1.5	342.98	302.39	1.56
0.09	336.52	282.2	0.63	322.24	274.18	2.12
0.12	319.08	276.58	3.56	317.5	294.88	2.12
0.08	269.45	238.25	3.94	297.82	274.18	2.44
0.09	283.3	253.06	3.37	291.75	250.88	2.63
0.12	281.44	266	3.25	318.31	295.5	2.37
0.08	347.6	326.86	2.88	267.38	239.69	2.33
0.09	284.11	244.05	2	297.03	280.8	2.69
0.12	330.91	290.25	1.81	322.14	258.96	2.88

## Sheet: Heated Treated_UTS Pred_Algo
		S.No.	Algorithms	Heat Treated Samples
				RMSE	MSE	R²	MAE	Accuracy	MAPE	MBE	Adjusted R²
		1	Linear Regression	4.7234	31.0534	0.9325	3.2923	0.93	0.697	-1.4311	0.9318
		2	Gaussian Process Regression	1.8069	6.8278	0.9852	0.7896	0.993	0.437	-1.0173	0.985
		3	Random Forest Regression	7.9708	90.6216	0.803	5.4453	0.999	0.6832	-2.5255	0.801
		4	Decision Tree	6.2098	48.1388	0.8953	3.6018	0.999	0.58	-2.608	0.8942

## Sheet: UnHeated Treated_UTS Pred_Algo
	S.No.	Algorithms	Non Heat Treated Samples
			RMSE	MSE	R²	MAE	Accuracy	MAPE	MBE	Adjusted R²
	1	Linear Regression	0.1621	0.0263	1	0.1229	0.999	0.7582	-0.0392	1
	2	Gaussian Process Regression	0.5971	0.9504	0.9988	0.2944	0.99	0.493	-0.3027	0.9988
	3	Random Forest Regression	4.7435	29.9122	0.9609	3.9196	0.9946	0.8263	-0.8239	0.9605
	4	Decision Tree	2.6637	13.6209	0.9822	2.2987	0.996	0.863	-0.365	0.982

## Sheet: Heated Treated_YS Pred_Algo
				yield strength prediction performance indicators
		S.No.	Algorithms	Heat Treated Samples
				RMSE	MSE	R²	MAE	Accuracy	MAPE	MBE	Adjusted R²
		1	Linear Regression	8.8124	109.194	0.7128	7.3712	0.76	0.8365	-1.4412	0.7099
		2	Gaussian Process Regression	1.2998	3.8988	0.9897	0.6577	0.9814	0.506	-0.6421	0.9896
		3	Random Forest Regression	7.854	93.2899	0.7546	5.9133	0.9999	0.7529	-1.9407	0.7521
		4	Decision Tree	14.3139	227.639	0.4012	10.3816	0.9553	0.7253	-3.9323	0.3951

[truncated: 3 more sheets: UnHeated Treated_YS Pred_Algo, Heat Treated_Elgona_Pred_Algo, UnHeat Treated_Elgona_Pred_Algo]
